# Supplementary material for: Photophysical Exploration of Alectinib and Rilpivirine: Insights from Theory and Experiment
Source: Molecules. 2023 Aug 21;28(16):6172. doi: 10.3390/molecules28166172 (PMC10458258; doi:10.3390/molecules28166172)
Supplement: Supplementary file 1 [file molecules-28-06172-s001.zip]

Archive with 1 entries (1 files):
- molecules-2501637-SI.pdf
